# Supplementary material for: Use of Antibiotic Treatment in Pregnancy and the Risk of Several Neonatal Outcomes: A Population-Based Study
Source: Int J Environ Res Public Health. 2021 Nov 30;18(23):12621. doi: 10.3390/ijerph182312621 (PMC8657211; doi:10.3390/ijerph182312621)
Supplement: Supplementary file 1 [file ijerph-18-12621-s001.zip]

Archive with 1 entries (1 files):
- ijerph-1461315-supplementary.pdf
